# Supplementary material for: Determining Exception Context in Assembly Operations from Multimodal Data
Source: Sensors (Basel). 2022 Oct 19;22(20):7962. doi: 10.3390/s22207962 (PMC9610822; doi:10.3390/s22207962)
Supplement: Supplementary file 1 [file sensors-22-07962-s001.zip]

Archive with 2 entries (2 files):
- video-pih.mp4
- video-rings.mp4
